# Supplementary material for: Separation of Linear and Cyclic Siloxanes in Pure Silica Zeolites
Source: J Phys Chem C Nanomater Interfaces. 2025 Nov 20;129(48):21463–9. doi: 10.1021/acs.jpcc.5c05842 (PMC12683633; doi:10.1021/acs.jpcc.5c05842)
Supplement: Supplementary file 1 [file jp5c05842_si_001.xlsx]

## Sheet: L6_FAU
p_Pa	avg_molkg	std_molkg
9.9e-21	0	0
9.9e-20	0	0
9.9e-19	0	0
9.9e-18	0.121357	0.0173368
9.9e-17	0.260051	0
1e-15	0.346735	0
1e-14	0.390077	0
1e-13	0.390077	0
1e-12	0.390077	0
1e-11	0.390077	0
1e-10	0.390077	0
1e-09	0.390077	0
1e-08	0.390077	0
1e-06	0.390077	0
0.0001	0.390077	0
0.01	0.390077	0
1	0.390077	0
100	0.390077	0
10000	0.390077	0
100000	0.407414	0
1000000	0.407414	0
10000000	0.407414	0
100000000	0.407414	0.000212331

## Sheet: L5_FAU
p_Pa	avg_molkg	std_molkg
1e-16	0	0
1e-15	0	0
1e-14	0	0
1e-13	0.303393	5.55112e-17
1e-12	0.390077	0
1e-11	0.476761	5.55112e-17
1e-10	0.476761	5.55112e-17
1e-09	0.476761	5.55112e-17
1e-08	0.476761	5.55112e-17
1e-06	0.476761	5.55112e-17
0.0001	0.476761	5.55112e-17
0.01	0.476761	5.55112e-17
1	0.476761	5.55112e-17
100	0.476761	5.55112e-17
10000	0.481095	0.0130026
100000	0.524437	0.000130026
1000000	0.524437	0.000130026
10000000	0.524437	0.000130026
100000000	0.524437	0.000130026

## Sheet: L4_FAU
p_Pa	avg_molkg	std_molkg
1e-13	0	0
1e-12	0	0
1e-11	0	0
1e-10	0.554776	0.0505449
1e-09	0.736812	1.11022e-16
1e-08	0.736812	1.11022e-16
1e-06	0.736812	1.11022e-16
0.0001	0.736812	1.11022e-16
0.001	0.736812	1.11022e-16
0.01	0.736812	1.11022e-16
0.1	0.736812	1.11022e-16
1	0.736812	1.11022e-16
10	0.736812	1.11022e-16
100	0.736812	1.11022e-16
1000	0.736812	1.11022e-16
10000	0.736812	1.11022e-16
100000	0.780154	0
1000000	0.832164	0
10000000	0.832164	0
100000000	0.832164	0.000173368

## Sheet: L2_FAU
p_Pa	avg_molkg	std_molkg
1e-05	0	0
0.0001	0	0
0.001	0	0
0.01	0.0736812	0.0514656
0.1	0.550442	0.0776534
1	1.01853	0.0444122
10	1.30026	2.22045e-16
100	1.3436	2.22045e-16
1000	1.38694	2.22045e-16
10000	1.38694	2.22045e-16
100000	1.38694	2.22045e-16
1000000	1.43462	0.0130026
10000000	1.46496	0.0173368
100000000	1.46496	0.001659

## Sheet: L3_FAU
p_Pa	avg_molkg	std_molkg
1e-10	0	0
1e-09	0	0
1e-08	0.00866838	0.0173368
1e-07	0.069347	0.0346735
1e-06	0.667465	0.0287498
1e-05	0.866838	0
0.0001	1.04021	2.22045e-16
0.001	1.04021	2.22045e-16
0.01	1.04021	2.22045e-16
0.1	1.04021	2.22045e-16
1	1.04021	2.22045e-16
10	1.04021	2.22045e-16
100	1.04021	2.22045e-16
1000	1.04021	2.22045e-16
10000	1.04021	2.22045e-16
100000	1.04021	2.22045e-16
1000000	1.09222	2.22045e-16
10000000	1.09222	2.22045e-16
100000000	1.09222	0.000173368

## Sheet: SelfDiffusivity
	Diffusivity (m2/s)	Std (m2/s)		L2_loading (mg/g)	Diffusivity (m2/s)	Std (m2/s)
L2	1.2153e-09	1.5799e-10		77	5.2423e-10	7.1053e-11
L3	5.7385e-11	6.6387e-12		98.4	2.1039e-10	6.2586e-11
L4	1.4581e-10	3.0612e-11
L5	1.2326e-10	1.7448e-11
L6	7.8655e-11	1.1703e-11

## Sheet: DFT_FF_compare
D4
ETR				FAU				IRR				ITT				UTL				VFI
moduff	chng_uff	dft		moduff	chng_uff	dft		moduff	chng_uff	dft		moduff	chng_uff	dft		moduff	chng_uff	dft		moduff	chng_uff	dft
-92.306	-30.4467	-86.8186		-116.536	-78.446	-129.192		-75.9233	-45.8546	-77.185		-91.506	-46.6839	-92.7197		-115.999	-38.2681	-109.613		-109.541	-69.1073	-107.528
-117.996	-66.5825	-109.759		-122.229	-83.859	-132.455		-65.2562	-40.7471	-68.3242		-64.3873	-38.2163	-68.8378		-100.258	-14.4494	-99.96		-109.969	-70.0883	-108.404
-98.5479	-44.3543	-96.8938		-123.023	-77.9954	-131.456		-61.6794	-38.0215	-63.0787		-85.0029	-36.6091	-89.5402		-104.034	-13.9652	-94.2038		-107.268	-64.1771	-105.162
-123.238	-77.4443	-117.22		-123.209	-83.1848	-132.23		-85.6355	-56.0494	-86.1254		-65.4713	-33.9243	-70.2432		-111.232	-27.5374	-100.412		-103.156	-69.1883	-103.031
-104.519	-45.4036	-98.4998		-119.212	-75.1812	-128.52		-66.4683	-44.489	-70.8509		-90.5103	-46.8931	-95.9222		-117.15	-36.0063	-102.335		-103.019	-64.2126	-108.676
-114.386	-66.6675	-108.445		-122.085	-80.6144	-131.868		-62.7145	-29.9417	-63.6643		-70.48	-44.7609	-75.889		-110.956	-29.0841	-100.005		-102.741	-70.2122	-101.771
-98.2929	-34.9059	-93.888		-116.515	-75.0324	-126.274		-80.6532	-52.5976	-84.721		-85.9281	-49.7679	-92.7782		-112.233	-29.0258	-100.467		-101.735	-66.3308	-100.6
-120.416	-73.8555	-115.923		-122.069	-79.9362	-131.238		-73.6217	-47.0626	-75.5606		-65.687	-36.2889	-70.2854		-109.881	-28.6579	-96.6317		-107.988	-74.1871	-110.681
-103.147	-45.6684	-97.4371		-120.649	-84.1197	-131.781		-67.0277	-37.7769	-63.6864		-88.8876	-40.9844	-89.0122		-112.83	-33.9485	-98.473		-104.986	-70.5012	-104.935
-115.624	-65.113	-109.699		-120.852	-77.2602	-126.383		-72.8149	-39.9409	-72.6518		-67.0305	-41.2889	-73.5341		-114.29	-36.2098	-104.802		-109.885	-68.5464	-108.386
-97.8757	-40.0176	-93.5779		-123.182	-85.3528	-132.534		-71.0621	-44.6984	-74.4202		-82.7393	-30.8849	-86.0554		-114.901	-38.9854	-106.188		-112.032	-73.7595	-112.472
-120.314	-73.6247	-115.274		-121.155	-79.3646	-125.824		-61.9565	-24.257	-56.8666		-62.7805	-31.9924	-68.1638		-110.944	-27.0288	-99.527		-101.068	-66.8038	-102.288
-98.7756	-38.055	-95.6074		-123.186	-83.4865	-130.211		-74.0194	-43.2197	-75.6989		-85.785	-45.509	-91.8365		-104.156	-13.237	-83.377		-104.469	-51.9464	-105.11
-117.276	-68.9835	-110.327		-125.515	-84.901	-132.857		-75.6306	-48.147	-77.6141		-57.6609	-23.066	-62.4307		-111.141	-29.8518	-95.6333		-105.402	-65.8063	-104.414
-102.221	-44.3334	-97.392		-121.27	-83.3864	-130.703		-58.9402	-32.5707	-62.5046		-91.9657	-48.2514	-96.8419		-113.198	-33.5124	-104.648		-106.812	-58.1254	-108.423
-119.652	-73.715	-113.525		-127.581	-86.3443	-133.117		-75.8604	-43.9072	-75.5213		-62.5989	-28.4537	-68.6419		-107.109	-28.9427	-103.849		-103.781	-70.5649	-104.873
-105.295	-47.4931	-99.3955		-123.709	-81.6024	-133.74		-64.7543	-33.9727	-66.2179		-89.9583	-44.3247	-92.8733		-109.303	-33.1511	-109.284		-110.87	-72.8572	-113.205
-120.755	-74.6086	-115.356		-119.934	-83.2924	-131.53		-64.5001	-37.4192	-67.344		-62.4247	-29.1416	-65.6122		-108.366	-23.3615	-94.7174		-99.2544	-68.2164	-98.6563
-92.6637	-27.4757	-90.1498		-122.471	-82.2877	-135.938		-79.7565	-46.6819	-76.6867		-85.8952	-45.7867	-94.175		-118.045	-39.3051	-107.019		-103.984	-72.8863	-105.636
-121.196	-75.6334	-116.052		-122.54	-78.5443	-129.492		-66.8805	-43.267	-69.0566		-65.7535	-39.6891	-71.6054		-110.848	-28.3096	-96.5645		-109.78	-70.5133	-109.857
-100.458	-39.2242	-96.767		-121.454	-72.543	-123.057		-61.3934	-33.3123	-57.8275		-85.8158	-45.4059	-90.3514		-116.041	-37.5068	-106.401		-107.287	-65.8855	-105.229
-117.035	-71.1027	-111.796		-120.04	-79.6421	-123.036		-77.1872	-51.2471	-81.0058		-63.0308	-31.4769	-68.6342		-109.02	-27.2991	-97.8758		-95.8409	-67.5086	-96.5981
-104.663	-51.2959	-101.217		-122.214	-83.8331	-130.532		-76.8251	-52.1555	-80.1994		-83.0587	-36.0911	-93.503		-114.579	-36.4954	-103.62		-53.6998	32.5424	-52.391
-122.016	-75.0718	-115.815		-121.471	-83.6749	-128.343		-64.1006	-31.8233	-64.4803		-66.9546	-42.0927	-73.3018		-111.61	-29.538	-95.328		-108.576	-65.1216	-104.351
-101.689	-42.8829	-93.6614		-119.551	-80.717	-130.985		-71.3919	-38.1266	-71.0419		-87.9237	-39.1698	-88.4381		-113.049	-33.647	-107.163		-108.456	-70.1663	-111.037
-115.824	-65.0519	-108.257		-120.496	-83.2193	-127.266		-75.1053	-51.6234	-79.0944		-68.8036	-40.5614	-71.8819		-111.682	-34.1351	-105.914		-98.9167	-69.7433	-100.132
-101.628	-44.9849	-95.3971		-126.375	-84.0578	-132.313		-65.7662	-34.1508	-65.1312		-87.047	-42.8903	-92.6966		-110.003	-25.2506	-94.7933		-113.027	-72.1992	-113.178
-119.927	-70.4294	-115.432		-121.799	-78.4261	-123.82		-73.5789	-40.9616	-73.2077		-69.786	-43.0674	-73.5293		-110.284	-24.8023	-97.6147		-108.244	-71.807	-111.836
-91.1765	-21.2782	-82.0474		-122.641	-79.9186	-131.231		-75.6297	-52.0762	-78.9398		-89.8985	-51.6769	-96.1066		-109.08	-28.2749	-103.326		-109.681	-72.0963	-108.915
-118.873	-71.3896	-113.457		-123.351	-82.4911	-131.663		-66.236	-33.0061	-66.4934		-53.7593	-17.2761	-63.648		-113.459	-31.6419	-102.122		-94.36	-64.0456	-93.2333
